# Supplementary material for: Identification and Characterization of Three Novel B-Cell Epitopes in African Swine Fever Virus p22 Protein
Source: Microorganisms. 2025 Nov 24;13(12):2666. doi: 10.3390/microorganisms13122666 (PMC12735792; doi:10.3390/microorganisms13122666)
Supplement: Supplementary file 1 [file microorganisms-13-02666-s001.zip]

Archive with 1 entries (1 files):
- microorganisms-3856885-supplementary.pdf
